# Supplementary material for: Impaired lipid biosynthesis hinders anti-tumor efficacy of intratumoral iNKT cells
Source: Nat Commun. 2020 Jan 23;11:438. doi: 10.1038/s41467-020-14332-x (PMC6978340; doi:10.1038/s41467-020-14332-x)
Supplement: Supplementary file 4 — Source data [file 41467_2020_14332_MOESM4_ESM.xlsx]

## Sheet: fig1a
											Fig 1a
Normalized to PPARγ expression of NKT cells (mean)
NKT	CD8 T	CD4 T
1.0402	0.706412	0.416679
1.09652	0.610946	0.582685
0.863277	0.45869	0.386936

## Sheet: fig1b
NKT	CD8 T	CD4 T					Fig 1b
165	59	128
164	44	40
225	94	30
264	73	46
194	100	104
202	159	108
232	174	112
223	158	92

## Sheet: fig1c
Normalized to β-actin							Fig 1c
NKT	CD8 T	CD4 T
0.015093	0.001913	0.001822
0.013048	0.002641	0.00205
0.012869	0.002108	0.002533

## Sheet: fig1d
Ctrl	Activated						Fig 1d
130	186
85	201
105	184
91	265
177	197
79	180
134	303
98	231
122	281
111	221
97	255
149	221
173	218
131	174
93	174
140	298
156	258
152	388
223	369
205	363
163	360

## Sheet: fig1e
Ctrl	Activated				Fig 1e
361	1313
692	1262
673	1138
662	1291
551	1210
533	1261
336	1182
609	1248
389	1218

## Sheet: fig1f
C14:0						Fig 1f
Ctrl	Activated	Activated+T007	Activated+PIO
0.627178	2.11704	1.24126	3.73634
0.96411	2.43567	1.67217	3.51156
1.2162	2.81613	1.92866	3.47162
C16:0
Ctrl	Activated	Activated+T007	Activated+PIO
12.1741	28.7744	17.8971	44.4176
15.6338	28.8768	23.134	41.6413
17.3237	35.6897	24.3539	39.8054
C16:1
Ctrl	Activated	Activated+T007	Activated+PIO
0.466253	2.82065	2.21304	4.95286
0.778134	2.64457	1.60195	4.64565
0.998274	3.53757	1.69775	4.53038
C18:1n9t
Ctrl	Activated	Activated+T007	Activated+PIO
8.6274	29.4385	15.4469	52.2871
13.8372	30.5399	26.2112	49.8013
15.7543	38.5994	25.2056	47.8803
C18:2n6t
Ctrl	Activated	Activated+T007	Activated+PIO
0.934784	3.55236	2.62563	5.30356
1.48019	3.12936	2.6055	5.211
1.6581	4.22591	2.62563	5.03624

## Sheet: fig1g
Normalized to ACTIVATED mean						Fig 1g
Srebp1
Ctrl	Activated	Activated+T007	Activated+PIO
0.253563	1.17317	0.305748	1.6026
0.219215	0.852881	0.366127	1.65912
0.380573	0.943032	0.410725	1.46955
0.158219	1.06097	0.600976	1.23574
Srebp2
Ctrl	Activated	Activated+T007	Activated+PIO
0.203201	1.26071	1.04553	0.895027
0.413228	0.739302	0.552573	1.11729
0.46814	0.895007	0.6417	0.946039
0.594601	1.11726	0.712011	1.057
Acly
Ctrl	Activated	Activated+T007	Activated+PIO
0.491422	0.904402	0.404731	1.38995
0.452201	1.10576	0.491422	1.43897
0.329857	0.913811	0.570369	1.47409
0.423347	1.09427	0.586404	1.31024
Slc25a1
Ctrl	Activated	Activated+T007	Activated+PIO
0.375027	0.891971	0.439845	1.25272
0.445985	1.12122	0.643971	1.41919
0.600844	0.879687	0.622033	1.22694
0.442903	1.13687	0.588479	1.15274
Hmgcr
Ctrl	Activated	Activated+T007	Activated+PIO
0.305668	0.926611	0.607113	2.00005
0.386901	1.07926	0.398911	2.44534
0.238159	0.832226	0.545272	1.89216
0.433783	1.20168	0.512295	1.79009
Sqle
Ctrl	Activated	Activated+T007	Activated+PIO
0.189476	0.846796	0.432294	1.60224
0.219165	1.18106	0.598775	1.70537
0.380278	0.892006	0.302471	1.64728
0.324238	1.12126	0.25259	1.65874
Acaca
Ctrl	Activated	Activated+T007	Activated+PIO
0.11662	0.835024	0.20446	1.53676
0.303642	1.19739	0.2793	1.36593
0.292976	0.959302	0.350832	1.231
0.406142	1.04251	0.547315	1.25686
Fasn
Ctrl	Activated	Activated+T007	Activated+PIO
0.072292	0.806631	0.130306	1.50523
0.0544087	1.23969	0.184281	1.75319
0.204477	0.917045	0.340344	1.48975
0.248275	1.09056	0.315358	1.17696

## Sheet: fig2a
Ctrl	Activated	Activated+T007	Activated+Tofa			Fig 2a
27.6	412	173	266
36.3	419	145	284
36.2	352	166	294
29.7	403	190	277
28.7	419	219	279
29	423	181	333
38.1	343	128	254
26.3	408	124	209
36.1	360	138	207

## Sheet: fig2b
Ctrl	Activated	Activated+T007	Activated+Tofa		Fig 2b
33.5	1876	462	1145
33	1671	469	1162
40.6	1784	511	1434
99.4	2247	400	641
128	1666	408	728
131	1684	454	628
66.8	1800	516	1096
75.8	1660	382	838
54.4	1638	404	822

## Sheet: fig2c
Ctrl	Activated	Activated+T007	Activated+Tofa			Fig 2c
1.94	83.4	51.9	56.1
3.13	88.5	54.3	59.7
2.91	86.8	47.3	55.1
3.19	94.1	48.35	60.8
2.63	92.1	38.05	57.2
2.08	93.1	60	50.8
2.1	88	51	49.2
2.2	90.7	56.2	60.4
2.09	91.2	45.3	45

[truncated: 98 more sheets: fig2d, fig2e, fig2f, fig2g, fig2h, fig2i, fig2k, fig3a, fig3b, fig3c, fig3d, fig3e, fig3f, fig3g, fig3i, fig3j, fig3k, fig4a, fig4b, fig4c …]
